# Supplementary material for: Disruption to the FOXO-PRDM1 axis resulting from deletions of chromosome 6 in acute lymphoblastic leukaemia
Source: Leukemia. 2023 Jan 20;37(3):636–49. doi: 10.1038/s41375-023-01816-0 (PMC9991907; doi:10.1038/s41375-023-01816-0)
Supplement: Supplementary file 2 — Large supplementary tables [file 41375_2023_1816_MOESM2_ESM.xlsx]

## Sheet: Table S3
Table S3, Position and gene content of regions associated with recurrent focal deletions of 6q with contributing patient genomic array data.
		region position (CRCh38)							Patient 6q deletion (GRCh37)
REGION 1	Cytogenetic bands	Genomic start	Genomic end	genes in region	Contributing Patients	Platform	Study/reference	study specific ID	start	end	size	Sub-type
	6q15-q15	6:87470623	6:87702233	SLC35A1	TEL-AML1#36	250K SNP	Mullighan3	1	88271017	88481228	210211	ETV6-RUNX1
				RARS2	BCR-ABL#15	250K SNP	Mullighan4	2	88276907	88475251	198344	BCR-ABL
				ORC3	BCR-ABL#16	250K SNP	Mullighan4	3	88338284	88466724	128440	BCR-ABL
				AKIRIN2	LRCG-ID 8765	244K Oligo aCGH	Russell1	4	88355973	89106207	750234	ETV6-RUNX1
REGION 2	6q16.1-q16.1	6:93240020	6:95609470	EPHA7*	T-ALL #4	250K SNP	Mullighan3	5	94425193	95061420	636227	T-ALL
				MANEA*	Hyperdiploid 50 #5	250K SNP	Mullighan3	6	94980747	95081989	101242	Hyperdiploid
					Hyperdiploid 47-50 #11	250K SNP	Mullighan3	7	95540031	95642702	102671	Hyperdiploid
					MLL #16	250K SNP	Mullighan4	8	95566582	95642702	76120	MLL
					MLL #17	250K SNP	Mullighan4	9	95566582	95642702	76120	MLL
					T-ALL #31	250K SNP	Mullighan3	10	95465447	95609344	143897	T-ALL
					Pseudodiploid #15	250K SNP	Mullighan3	11	95465447	95609344	143897	B-other
REGION 3	6q16.1-q16.2	6:98834574	6:102081622	POU3F2	TEL-AML1 #26	250K SNP	Mullighan3	12	96869520	102564405	5694885	ETV6-RUNX1
				FBXL4	TEL-AML1 #44	250K SNP	Mullighan3	13	99851950	119793015	19941065	ETV6-RUNX1
				FAXC	LRCG-ID 4323	244K Oligo aCGH	unpublished	14	100259113	103940705	3681592	ETV6-RUNX1
				COQ3
				PNISR
				USP45
				CCNC
				PRDM13
				MCHR2
				RP3-344J20.2
				ASCC3
				GRIK2
REGION 4	6q21-q21	6:108559835	6:109174418	FOXO3	Pseudodiploid #19	250K SNP	Mullighan3	15	107430911	110592636	3161725	B-other
				ARMC2	LRCG ID 5846	244K Oligo aCGH	Unpublished	16	108990576	109435804	445228	B-other
				SESN1	LRCG ID 4414	185K aCGH	Rand2	17	109091322	110422299	1330977	iAMP21
				CEP57L1	LRCG ID 11687	244K Oligo aCGH	Russell1	18	109236068	109441635	205567	B-other
					Other-SNP#27R	250K SNP	Unpublished	19	109221135	109438432	217297	B-other
					pseudodiploid # 7	250K SNP	Mullighan3	20	109313107	109435100	328923	B-other
					pseudodiploid #4	250K SNP	Mullighan3	21	109328539	109631775	348265	B-other
REGION 5	6q25.3-q25.3	6: 161347417	6:163315492	PARK2	LRCG ID 23633( L889/01)	244K Oligo aCGH	Russell1	22	155647935	156793024	1145089	ETV6-RUNX1
				PACRG	LRCG ID 3602	244K Oligo aCGH	Unpublished	23	155949947	156887995	938048	ETV6-RUNX1
					TEL-AML1 #10	250K SNP	Mullighan3	24	156552914	156917597	364683	ETV6-RUNX1
					Hypodiploid #2	250K SNP	Mullighan3	25	156612337	157303165	690828	Hypodiploid
Core regions were identified from the overlap of focal patient deletions. Final regions included flanking genes potentially dysregulated through loss of regulatory sequences included in core regions.
*Genes not deleted but flanking recurrent intragenic deletions.
References are supplied in the supplementary methods.

## Sheet: Table S6
Supplementary Table 6. GSEA for replicate 697 cultures transduced with SIN-SIEW expression constructs in comparison with the SIN-SIEW lentivirus vector. Results are shown for sets with nominal P-values <0.05 with a maximum of 10 sets in each category. NES; normalised enrichment score.
Cells transduced with SIN-SIEW-FOXO3 compared with SIN-SIEW vector control				Cells transduced with SIN-SIEW-PRDM1α compared with SIN-SIEW vector control				Cells transduced with SIN-SIEW-PTRDM1β compared with SIN-SIEW vector control
Set H enriched FOXO3 (p<0.05 = 8)	NES	NOM p-value		Set H enriched PRDM1α (p<0.05 = 3)	NES	Nom p-value		Set H enriched PRDM1β (p<0.05 = 12)	NES	Nom p-value
MYOGENESIS	2.32491	<0.001		HALLMARK_KRAS_SIGNALING_DN	2.00351	0.00207469		HALLMARK_TNFA_SIGNALING_VIA_NFKB	4.85302	<0.001
KRAS_SIGNALLING_DN	2.13009	0.004		HALLMARK_MITOTIC_SPINDLE	1.96051	0.0114504		HALLMARK_INFLAMMATORY_RESPONSE	3.59047	<0.001
HEME_METABOLISM	2.05224	0.002		HALLMARK_MYOGENESIS	1.87988	0.00588235		HALLMARK_UV_RESPONSE_DN	2.67877	0.000322917
INFLAMMATORY_RESPONSE	2.05023	0.002						HALLMARK_KRAS_SIGNALING_UP	2.38506	0.000875104
APICAL_SURFACE	1.78158	0.02						HALLMARK_MYOGENESIS	2.137	0.00295684
TNFA_SIGNALING_VIA_NFKB	1.73263	0.014						HALLMARK_TGF_BETA_SIGNALING	0.00205339	0.012696
INTERFERON_GAMMA_RESPONSE	1.66943	0.029						HALLMARK_COMPLEMENT	0.00994036	0.0385988
TGF_BETA_SIGNALING	1.64116	0.025						HALLMARK_IL2_STAT5_SIGNALING	0.0122699	0.0484135
								HALLMARK_APOPTOSIS	0.0202429	0.0514631
Set H enriched SIN-SIEW (p<0.05 = 15)				Set H enriched SIN-SIEW (p<0.05 = 22)				Set H enriched SIN-SIEW (p<0.05 = 12)
E2F_TARGETS	-7.947	<0.001		HALLMARK_OXIDATIVE_PHOSPHORYLATION	-7.15476	<0.001		HALLMARK_MYC_TARGETS_V1	-7.90804	<0.001
MYC_TARGETS_V1	-6.74198	<0.001		HALLMARK_MYC_TARGETS_V1	-6.73063	<0.001		HALLMARK_OXIDATIVE_PHOSPHORYLATION	-7.1759	<0.001
G2M_CHECKPOINT	-5.88644	<0.001		HALLMARK_DNA_REPAIR	-4.53316	<0.001		HALLMARK_MYC_TARGETS_V2	-5.63517	<0.001
OXIDATIVE_PHOSPHORYLATION	-4.79481	<0.001		HALLMARK_MTORC1_SIGNALING	-4.00292	<0.001		HALLMARK_E2F_TARGETS	-4.03641	<0.001
MTORC1_SIGNALING	-4.43069	<0.001		HALLMARK_MYC_TARGETS_V2	-3.36068	<0.001		HALLMARK_DNA_REPAIR	-4.00204	<0.001
GLYCOLYSIS	-2.7757	<0.001		HALLMARK_ADIPOGENESIS	-3.21	<0.001		HALLMARK_FATTY_ACID_METABOLISM	-3.36839	<0.001
HYPOXIA	-2.68019	<0.001		HALLMARK_E2F_TARGETS	-3.15109	<0.001		HALLMARK_ADIPOGENESIS	-3.35206	<0.001
FATTY_ACID_METABOLISM	-2.61985	<0.001		HALLMARK_FATTY_ACID_METABOLISM	-3.01796	<0.001		HALLMARK_GLYCOLYSIS	-2.75036	<0.001
MYC_TARGETS_V2	-2.54303	<0.001		HALLMARK_INTERFERON_GAMMA_RESPONSE	-2.92604	<0.001		HALLMARK_MTORC1_SIGNALING	-1.98688	0.00398406
DNA_REPAIR	-2.5138	<0.001		HALLMARK_GLYCOLYSIS	-2.88085	<0.001		HALLMARK_PEROXISOME	-1.79133	0.0117188
Set C2-kegg enriched FOXO3 (p<0.05 = 20)				Set C2-kegg enriched PRDM1α (p<0.05 =15 )				Set C2-kegg enriched PRDM1β (p<0.05 = 22)
KEGG_OLFACTORY_TRANSDUCTION	2.79313	<0.001		KEGG_NEUROACTIVE_LIGAND_RECEPTOR_INTERACTION	3.1837	<0.001		KEGG_OLFACTORY_TRANSDUCTION	3.21627	<0.001
KEGG_INTESTINAL_IMMUNE_NETWORK_FOR_IGA_PRODUCTION	2.13075	<0.001		KEGG_OLFACTORY_TRANSDUCTION	2.71081	<0.001		KEGG_LONG_TERM_POTENTIATION	2.52377	<0.001
KEGG_CYTOKINE_CYTOKINE_RECEPTOR_INTERACTION	2.10956	0.00575816		KEGG_CALCIUM_SIGNALING_PATHWAY	2.52812	<0.001		KEGG_CYTOKINE_CYTOKINE_RECEPTOR_INTERACTION	2.43775	<0.001
KEGG_VIRAL_MYOCARDITIS	2.06296	0.0019305		KEGG_TASTE_TRANSDUCTION	2.26091	<0.001		KEGG_SYSTEMIC_LUPUS_ERYTHEMATOSUS	2.43278	<0.001
KEGG_REGULATION_OF_ACTIN_CYTOSKELETON	1.92672	0.00188679		KEGG_ECM_RECEPTOR_INTERACTION	2.13002	<0.001		KEGG_TASTE_TRANSDUCTION	2.32733	0.0038835
KEGG_CELL_ADHESION_MOLECULES_CAMS	1.86027	0.015625		KEGG_PHOSPHATIDYLINOSITOL_SIGNALING_SYSTEM	2.12463	0.00201613		KEGG_T_CELL_RECEPTOR_SIGNALING_PATHWAY	2.31227	<0.001
KEGG_INSULIN_SIGNALING_PATHWAY	1.8389	0.0193424		KEGG_FOCAL_ADHESION	1.85209	0.0136452		KEGG_B_CELL_RECEPTOR_SIGNALING_PATHWAY	2.26305	0.00200401
KEGG_PROSTATE_CANCER	1.82975	0.00974659		KEGG_DILATED_CARDIOMYOPATHY	1.73691	0.0202429		KEGG_CALCIUM_SIGNALING_PATHWAY	2.25907	<0.001
KEGG_NITROGEN_METABOLISM	1.81586	0.0172414		KEGG_REGULATION_OF_ACTIN_CYTOSKELETON	1.7212	0.016		KEGG_CIRCADIAN_RHYTHM_MAMMAL	2.04888	0.00213675
KEGG_NEUROACTIVE_LIGAND_RECEPTOR_INTERACTION	1.8062	0.00984252		KEGG_HYPERTROPHIC_CARDIOMYOPATHY_HCM	1.71036	0.0357853		KEGG_CHEMOKINE_SIGNALING_PATHWAY	2.04552	0.00613497
Set C2-kegg enriched SIN-SIEW (p<0.05 =34)				Set C2-kegg enriched SIN-SIEW (p<0.05 = 60)				Set C2-kegg enriched SIN-SIEW (p<0.05 = 38)
KEGG_RIBOSOME	-6.51478	<0.001		KEGG_RIBOSOME	-9.28918	<0.001		KEGG_RIBOSOME	-8.17477	<0.001
KEGG_CELL_CYCLE	-4.17138	<0.001		KEGG_OXIDATIVE_PHOSPHORYLATION	-5.22164	<0.001		KEGG_OXIDATIVE_PHOSPHORYLATION	-4.24213	<0.001
KEGG_DNA_REPLICATION	-3.92405	<0.001		KEGG_PARKINSONS_DISEASE	-4.67302	<0.001		KEGG_DNA_REPLICATION	-4.12999	<0.001
KEGG_SPLICEOSOME	-3.86388	<0.001		KEGG_HUNTINGTONS_DISEASE	-4.42077	<0.001		KEGG_PARKINSONS_DISEASE	-3.97651	<0.001
KEGG_HOMOLOGOUS_RECOMBINATION	-3.74119	<0.001		KEGG_SPLICEOSOME	-4.0753	<0.001		KEGG_SPLICEOSOME	-3.90746	<0.001
KEGG_AMINOACYL_TRNA_BIOSYNTHESIS	-3.2629	<0.001		KEGG_RNA_DEGRADATION	-3.72947	<0.001		KEGG_HUNTINGTONS_DISEASE	-3.63919	<0.001
KEGG_MISMATCH_REPAIR	-3.12759	<0.001		KEGG_ALZHEIMERS_DISEASE	-3.69414	<0.001		KEGG_AMINOACYL_TRNA_BIOSYNTHESIS	-3.6366	<0.001
KEGG_RNA_DEGRADATION	-2.85586	<0.001		KEGG_SYSTEMIC_LUPUS_ERYTHEMATOSUS	-3.65994	<0.001		KEGG_PURINE_METABOLISM	-3.5177	<0.001
KEGG_OXIDATIVE_PHOSPHORYLATION	-2.84848	<0.001		KEGG_ANTIGEN_PROCESSING_AND_PRESENTATION	-3.53403	<0.001		KEGG_PYRIMIDINE_METABOLISM	-3.29436	<0.001
KEGG_GLYCOLYSIS_GLUCONEOGENESIS	-2.79881	<0.001		KEGG_NUCLEOTIDE_EXCISION_REPAIR	-3.1003	<0.001		KEGG_CITRATE_CYCLE_TCA_CYCLE	-3.25026	<0.001
Set C2.cp enriched FOXO3 (p<0.05 =86)				Set C2.cp enriched PRDM1α (p<0.05 = 88)				Set C2.cp enriched PRDM1β (p<0.05 = 144)
REACTOME_GPCR_DOWNSTREAM_SIGNALING	3.03929	<0.001		REACTOME_GPCR_DOWNSTREAM_SIGNALING	4.60773	<0.001		REACTOME_GPCR_DOWNSTREAM_SIGNALING	4.24449	<0.001
REACTOME_OLFACTORY_SIGNALING_PATHWAY	2.83046	<0.001		REACTOME_GPCR_LIGAND_BINDING	3.6466	<0.001		KEGG_OLFACTORY_TRANSDUCTION	3.19337	<0.001
KEGG_OLFACTORY_TRANSDUCTION	2.81907	<0.001		KEGG_NEUROACTIVE_LIGAND_RECEPTOR_INTERACTION	3.26303	<0.001		REACTOME_GASTRIN_CREB_SIGNALLING_PATHWAY_VIA_PKC_AND_MAPK	2.94334	<0.001
REACTOME_CLASS_A1_RHODOPSIN_LIKE_RECEPTORS	2.45646	<0.001		REACTOME_G_ALPHA_Q_SIGNALLING_EVENTS	3.13256	<0.001		REACTOME_G_ALPHA_Q_SIGNALLING_EVENTS	2.83564	<0.001
REACTOME_GASTRIN_CREB_SIGNALLING_PATHWAY_VIA_PKC_AND_MAPK	2.42672	<0.001		NABA_CORE_MATRISOME	3.13072	<0.001		REACTOME_GPCR_LIGAND_BINDING	2.81643	<0.001
REACTOME_G_ALPHA_Q_SIGNALLING_EVENTS	2.38905	<0.001		REACTOME_CLASS_A1_RHODOPSIN_LIKE_RECEPTORS	3.10808	<0.001		PID_EPHA_FWDPATHWAY	2.76794	<0.001
BIOCARTA_DEATH_PATHWAY	2.35684	<0.001		NABA_ECM_GLYCOPROTEINS	2.77423	<0.001		REACTOME_CLASS_A1_RHODOPSIN_LIKE_RECEPTORS	2.75644	<0.001
REACTOME_NRAGE_SIGNALS_DEATH_THROUGH_JNK	2.30536	0.00204082		REACTOME_INTERACTION_BETWEEN_L1_AND_ANKYRINS	2.75325	<0.001		REACTOME_OLFACTORY_SIGNALING_PATHWAY	2.6462	<0.001
REACTOME_PEPTIDE_LIGAND_BINDING_RECEPTORS	2.16902	<0.001		KEGG_OLFACTORY_TRANSDUCTION	2.75319	<0.001		PID_IL12_STAT4PATHWAY	2.58629	<0.001
REACTOME_ADHERENS_JUNCTIONS_INTERACTIONS	2.16883	0.00390625		REACTOME_GASTRIN_CREB_SIGNALLING_PATHWAY_VIA_PKC_AND_MAPK	2.72239	<0.001		KEGG_SYSTEMIC_LUPUS_ERYTHEMATOSUS	2.54759	<0.001
Set C2.cp enriched SIN-SIEW (p<0.05 = 232)				Set C2.cp enriched SIN-SIEW (p<0.05 = 315)				Set C2.cp.-v5 enriched SIN-SIEW (p<0.05 = 217)
REACTOME_METABOLISM_OF_RNA	-7.04111	<0.001		REACTOME_PEPTIDE_CHAIN_ELONGATION	-9.92433	<0.001		REACTOME_PEPTIDE_CHAIN_ELONGATION	-8.56115	<0.001
REACTOME_CELL_CYCLE	-6.98349	<0.001		REACTOME_3_UTR_MEDIATED_TRANSLATIONAL_REGULATION	-9.5016	<0.001		REACTOME_3_UTR_MEDIATED_TRANSLATIONAL_REGULATION	-8.25006	<0.001
REACTOME_PEPTIDE_CHAIN_ELONGATION	-6.81048	<0.001		KEGG_RIBOSOME	-9.23474	<0.001		REACTOME_INFLUENZA_VIRAL_RNA_TRANSCRIPTION_AND_REPLICATION	-8.2398	<0.001
REACTOME_3_UTR_MEDIATED_TRANSLATIONAL_REGULATION	-6.76554	<0.001		REACTOME_INFLUENZA_VIRAL_RNA_TRANSCRIPTION_AND_REPLICATION	-8.75101	<0.001		KEGG_RIBOSOME	-8.08446	<0.001
REACTOME_CELL_CYCLE_MITOTIC	-6.73281	<0.001		REACTOME_NONSENSE_MEDIATED_DECAY_ENHANCED_BY_THE_EXON_JUNCTION_COMPLEX	-8.41549	<0.001		REACTOME_INFLUENZA_LIFE_CYCLE	-7.5794	<0.001
REACTOME_TRANSLATION	-6.54907	<0.001		REACTOME_SRP_DEPENDENT_COTRANSLATIONAL_PROTEIN_TARGETING_TO_MEMBRANE	-8.31769	<0.001		REACTOME_METABOLISM_OF_RNA	-7.3665	<0.001
REACTOME_INFLUENZA_VIRAL_RNA_TRANSCRIPTION_AND_REPLICATION	-6.50852	<0.001		REACTOME_TRANSLATION	-8.25931	<0.001		REACTOME_NONSENSE_MEDIATED_DECAY_ENHANCED_BY_THE_EXON_JUNCTION_COMPLEX	-7.27233	<0.001
REACTOME_INFLUENZA_LIFE_CYCLE	-6.47898	<0.001		REACTOME_INFLUENZA_LIFE_CYCLE	-7.64834	<0.001		REACTOME_TRANSLATION	-7.19888	<0.001
REACTOME_METABOLISM_OF_MRNA	-6.4156	<0.001		REACTOME_METABOLISM_OF_MRNA	-7.42021	<0.001		REACTOME_METABOLISM_OF_PROTEINS	-6.80911	<0.001
KEGG_RIBOSOME	-6.39849	<0.001		REACTOME_METABOLISM_OF_RNA	-7.2522	<0.001		REACTOME_SRP_DEPENDENT_COTRANSLATIONAL_PROTEIN_TARGETING_TO_MEMBRANE	-6.7822	<0.001
Set C3 enriched FOXO3 (p<0.05 = 135)				Set C3 enriched PRDM1α (p<0.05 = 79)				Set C3 enriched PRDM1β (p<0.05 = 272)
ATATGCA,MIR-448	2.82543	<0.001		WGGAATGY_V$TEF1_Q6	2.75574	<0.001		TTGCACT,MIR-130A,MIR-301,MIR-130B	3.92009	<0.001
V$FREAC2_01 (FOXF2)	2.67181	<0.001		ATATGCA,MIR-448	2.56161	0.00193424		TGCACTG,MIR-148A,MIR-152,MIR-148B	3.75055	<0.001
V$FOXO1_01	2.65265	<0.001		V$AP4_Q5	2.38955	<0.001		TTTGCAC,MIR-19A,MIR-19B	3.60034	<0.001
V$MEF2_Q6_01	2.65176	<0.001		V$GATA1_04	2.29513	<0.001		GTGCAAT,MIR-25,MIR-32,MIR-92,MIR-363,MIR-367	3.50807	<0.001
V$NFKAPPAB65_01	2.6509	<0.001		V$AREB6_03	2.26383	<0.001		TGCACTT,MIR-519C,MIR-519B,MIR-519A	3.49308	<0.001
V$FOXO1_02	2.60486	<0.001		V$NRSF_01	2.25899	<0.001		YATGNWAAT_V$OCT_C	3.48771	<0.001
V$MYOD_Q6_01	2.52355	<0.001		V$MEF2_Q6_01	2.25589	<0.001		CAGTATT,MIR-200B,MIR-200C,MIR-429 (known to target PRDM1)	3.42456	<0.001
V$CREBP1_01	2.49868	<0.001		GACAATC,MIR-219	2.22876	0.002		GTGCAAA,MIR-507	3.38367	<0.001
V$ETS2_B	2.41716	<0.001		V$MYOD_Q6	2.18258	<0.001		TGAYRTCA_V$ATF3_Q6	3.29658	<0.001
ACCAAAG,MIR-9	2.40429	0.00209644		TGCACTG,MIR-148A,MIR-152,MIR-148B	2.16174	0.00206186		GTACTGT,MIR-101	3.28361	<0.001
Set C3 enriched SIN-SIEW (p<0.05 = 66)				Set C3 enriched SIN-SIEW (p<0.05 = 71)				Set C3 enriched SIN-SIEW (p<0.05 = 50)
V$E2F_03	-4.41386	<0.001		ACTAYRNNNCCCR_UNKNOWN	-4.03472	<0.001		ACTAYRNNNCCCR_UNKNOWN	-4.42225	<0.001
V$E2F1_Q4_01	-4.34783	<0.001		V$ELK1_02	-3.8469	<0.001		GGAANCGGAANY_UNKNOWN	-3.58573	<0.001
V$E2F_Q4_01	-4.33891	<0.001		V$GABP_B	-3.83228	<0.001		V$MYCMAX_01	-3.36651	<0.001
V$E2F_Q3_01	-4.29207	<0.001		TMTCGCGANR_UNKNOWN	-3.68162	<0.001		TNCATNTCCYR_UNKNOWN	-3.02544	<0.001
V$E2F_Q6	-4.11623	<0.001		V$NRF2_01	-3.65126	<0.001		V$GABP_B	-2.93654	<0.001
SGCGSSAAA_V$E2F1DP2_01	-4.08858	<0.001		GCCATNTTG_V$YY1_Q6	-3.45801	<0.001		V$ELK1_02	-2.87974	<0.001
V$E2F_Q4	-4.01809	<0.001		GGAANCGGAANY_UNKNOWN	-3.29033	<0.001		V$MYC_Q2	-2.86563	<0.001
V$NRF1_Q6	-3.98014	<0.001		V$CETS1P54_01	-3.01617	<0.001		V$E2F1_Q6_01	-2.7683	<0.001
V$E2F1_Q6	-3.91949	<0.001		V$NRF1_Q6	-2.96419	<0.001		V$E2F_03	-2.60872	<0.001
V$E2F1DP1_01	-3.87711	<0.001		V$ELK1_01	-2.9164	<0.001		V$MYCMAX_02	-2.58232	<0.001
Set C4 enriched FOXO3 (p<0.05 = 94)				Set C4 enriched PRDM1α (p<0.05 = 98)				Set C4 enriched PRDM1β (p<0.05 = 118)
MODULE_188	2.81514	<0.001		MODULE_64	3.22386	<0.001		MODULE_84	3.65315	<0.001
MODULE_129	2.6942	<0.001		MODULE_99	3.12367	<0.001		MODULE_64	3.46122	<0.001
MODULE_145	2.64814	<0.001		MODULE_66	2.85158	<0.001		MODULE_11	3.2411	<0.001
MODULE_5	2.62546	<0.001		MODULE_11	2.80239	<0.001		MODULE_66	2.96115	<0.001
MODULE_199	2.52219	<0.001		MODULE_342	2.78095	<0.001		MODULE_112	2.89557	<0.001
MODULE_85	2.44683	<0.001		MODULE_63	2.63303	<0.001		MODULE_100	2.88337	<0.001
MODULE_238	2.41707	0.00407332		MODULE_41	2.62609	<0.001		MODULE_5	2.84897	<0.001
MODULE_301	2.40911	0.00198413		MODULE_146	2.56861	<0.001		MODULE_123	2.75282	<0.001
MODULE_84	2.36354	<0.001		MODULE_137	2.55089	0.00203666		MODULE_181	2.72745	<0.001
MODULE_51	2.34472	<0.001		MODULE_100	2.54497	<0.001		MODULE_104	2.71908	<0.001
Set C4 all enriched SIN-SIEW (p<0.05 = 275)				Set C4 all enriched SIN-SIEW (p<0.05 = 294)				Set C4 all enriched SIN-SIEW (p<0.05 = 264)
MODULE_83	-7.498	<0.001		MODULE_114	-11.5117	<0.001		MODULE_114	-8.69756	<0.001
MODULE_54	-7.4847	<0.001		MODULE_83	-11.4116	<0.001		MODULE_151	-8.34297	<0.001
MORF_BUB3	-7.36987	<0.001		MODULE_151	-11.1252	<0.001		MODULE_83	-8.24924	<0.001
MODULE_114	-7.2821	<0.001		MORF_NPM1	-9.468	<0.001		GNF2_EIF3S6	-7.86217	<0.001
GNF2_EIF3S6	-7.21318	<0.001		MORF_RAN	-9.46388	<0.001		MORF_NPM1	-7.74829	<0.001
MODULE_151	-7.14281	<0.001		GNF2_EIF3S6	-9.44834	<0.001		MORF_RAN	-7.58349	<0.001
MORF_RAD23A	-7.1315	<0.001		MORF_ACTG1	-9.10829	<0.001		MORF_ACTG1	-7.14287	<0.001
MORF_NPM1	-7.12444	<0.001		MORF_TPT1	-8.69399	<0.001		MORF_NME2	-7.10751	<0.001
MORF_RAN	-7.05389	<0.001		MORF_NME2	-8.62126	<0.001		MORF_RAD23A	-6.94266	<0.001
MODULE_17	-6.71581	<0.001		MORF_ANP32B	-8.02081	<0.001		MORF_SOD1	-6.93687	<0.001
Set C5 enriched FOXO3 (p<0.05 = 66)				Set C5 enriched PRDM1α (p<0.05 = 112)				Set C5 enriched PRDM1β (p<0.05 = 124)
PHOSPHOTRANSFERASE_ACTIVITY_ALCOHOL_GROUP_AS_ACCEPTOR	2.40996	<0.001		TRANSMEMBRANE_RECEPTOR_ACTIVITY	3.36442	<0.001		METAL_ION_TRANSMEMBRANE_TRANSPORTER_ACTIVITY	2.86637	<0.001
PROTEIN_KINASE_ACTIVITY	2.389	<0.001		METAL_ION_TRANSMEMBRANE_TRANSPORTER_ACTIVITY	3.27279	<0.001		G_PROTEIN_COUPLED_RECEPTOR_PROTEIN_SIGNALING_PATHWAY	2.79276	<0.001
PHOSPHOLIPASE_ACTIVITY	2.3726	<0.001		ION_CHANNEL_ACTIVITY	3.21552	<0.001		RECEPTOR_ACTIVITY	2.54629	<0.001
PHOSPHORIC_DIESTER_HYDROLASE_ACTIVITY	2.35695	<0.001		RECEPTOR_ACTIVITY	3.16657	<0.001		CATION_TRANSMEMBRANE_TRANSPORTER_ACTIVITY	2.53929	<0.001
ENZYME_LINKED_RECEPTOR_PROTEIN_SIGNALING_PATHWAY	2.34887	<0.001		G_PROTEIN_COUPLED_RECEPTOR_PROTEIN_SIGNALING_PATHWAY	3.15364	<0.001		CATION_CHANNEL_ACTIVITY	2.53749	<0.001
RESPONSE_TO_BACTERIUM	2.32616	<0.001		SUBSTRATE_SPECIFIC_CHANNEL_ACTIVITY	3.14367	<0.001		PROTEIN_AMINO_ACID_PHOSPHORYLATION	2.53376	<0.001
LIPASE_ACTIVITY	2.29894	<0.001		METAL_ION_TRANSPORT	3.03666	<0.001		SUBSTRATE_SPECIFIC_CHANNEL_ACTIVITY	2.42882	<0.001
LIPASE_ACTIVITY	2.29894	<0.001		ION_TRANSMEMBRANE_TRANSPORTER_ACTIVITY	3.02632	<0.001		METAL_ION_TRANSPORT	2.3914	0.00197628
PEPTIDE_RECEPTOR_ACTIVITY	2.29393	0.00203666		SYSTEM_PROCESS	2.99042	<0.001		MONOVALENT_INORGANIC_CATION_TRANSPORT	2.34826	<0.001
TRANSMEMBRANE_RECEPTOR_PROTEIN_KINASE_ACTIVITY	2.22641	0.0039604		SUBSTRATE_SPECIFIC_TRANSPORTER_ACTIVITY	2.93803	<0.001		ION_CHANNEL_ACTIVITY	2.32719	<0.001
Set C5 enriched SIN-SIEW (p<0.05 = 225)				Set C5 enriched SIN-SIEW (p<0.05 = 249)				Set C5 enriched SIN-SIEW (p<0.05 = 210)
STRUCTURAL_CONSTITUENT_OF_RIBOSOME	-6.00596	<0.001		STRUCTURAL_CONSTITUENT_OF_RIBOSOME	-8.49357	<0.001		STRUCTURAL_CONSTITUENT_OF_RIBOSOME	-7.78086	<0.001
RNA_BINDING	-5.30884	<0.001		MITOCHONDRION	-6.5266	<0.001		MITOCHONDRION	-7.6835	<0.001
MEMBRANE_ENCLOSED_LUMEN	-4.72438	<0.001		MITOCHONDRIAL_PART	-5.83385	<0.001		MITOCHONDRIAL_PART	-5.93257	<0.001
ORGANELLE_LUMEN	-4.71315	<0.001		RNA_BINDING	-5.53579	<0.001		TRANSLATION	-5.90034	<0.001
CELL_CYCLE_GO_0007049	-4.64769	<0.001		TRANSLATION	-5.37038	<0.001		MEMBRANE_ENCLOSED_LUMEN	-5.72675	<0.001
RIBONUCLEOPROTEIN_COMPLEX	-4.61798	<0.001		RIBONUCLEOPROTEIN_COMPLEX	-5.3212	<0.001		ORGANELLE_LUMEN	-5.67048	<0.001
CELL_CYCLE_PROCESS	-4.615	<0.001		ORGANELLE_LUMEN	-4.86304	<0.001		CELLULAR_BIOSYNTHETIC_PROCESS	-5.28063	<0.001
TRANSLATION	-4.50123	<0.001		STRUCTURAL_MOLECULE_ACTIVITY	-4.84613	<0.001		RNA_BINDING	-4.84603	<0.001
DNA_METABOLIC_PROCESS	-4.47527	<0.001		MEMBRANE_ENCLOSED_LUMEN	-4.83019	<0.001		MITOCHONDRIAL_ENVELOPE	-4.82364	<0.001
RESPONSE_TO_DNA_DAMAGE_STIMULUS	-4.39226	<0.001		CELLULAR_BIOSYNTHETIC_PROCESS	-4.57648	<0.001		MITOCHONDRIAL_MEMBRANE	-4.80757	<0.001
Set C6 enriched FOXO3 (p<0.05 = 46 )				Set C6 enriched PRDM1α (p<0.05 = 51)				Set C6 enriched PRDM1β (p<0.05 = 63)
MTOR_UP.N4.V1_DN	2.97726	<0.001		PKCA_DN.V1_UP	2.54227	0.00206186		STK33_UP	4.52609	<0.001
PTEN_DN.V1_DN	2.50578	<0.001		KRAS.600.LUNG.BREAST_UP.V1_UP	2.47097	<0.001		STK33_NOMO_UP	4.4458	<0.001
KRAS.600.LUNG.BREAST_UP.V1_UP	2.33084	<0.001		MYC_UP.V1_DN	2.41953	0.00201613		STK33_SKM_UP	4.24725	<0.001
STK33_SKM_UP	2.31057	<0.001		NRL_DN.V1_UP	2.39884	<0.001		PRC2_EDD_UP.V1_DN	3.17809	<0.001
WNT_UP.V1_DN	2.21474	<0.001		ATF2_S_UP.V1_UP	2.39337	<0.001		HOXA9_DN.V1_UP	3.09208	<0.001
STK33_NOMO_UP	2.19793	<0.001		ESC_J1_UP_LATE.V1_UP	2.33372	<0.001		EGFR_UP.V1_UP	2.9114	<0.001
MYC_UP.V1_DN	2.19144	<0.001		KRAS.AMP.LUNG_UP.V1_DN	2.24004	0.00215517		RAPA_EARLY_UP.V1_UP	2.83637	<0.001
KRAS.600_UP.V1_UP	2.1235	<0.001		KRAS.600_UP.V1_DN	2.22583	<0.001		MYC_UP.V1_DN	2.76903	<0.001
NRL_DN.V1_UP	1.97733	0.012848		KRAS.DF.V1_DN	2.18847	<0.001		TGFB_UP.V1_UP	2.76031	<0.001
HINATA_NFKB_IMMU_INF	1.96723	0.00787402		CTIP_DN.V1_DN	2.16409	0.00193424		P53_DN.V2_UP	2.59943	<0.001
Set C6 enriched SIN-SIEW (p<0.05 = 26)				Set C6 enriched SIN-SIEW (p<0.05 = 28)				Set C6 enriched SIN-SIEW (p<0.05 = 20)
RPS14_DN.V1_DN	-4.10446	<0.001		CAMP_UP.V1_UP	-3.84687	<0.001		MYC_UP.V1_UP	-4.89076	<0.001
HOXA9_DN.V1_DN	-4.05738	<0.001		RB_P107_DN.V1_DN	-3.23609	<0.001		EIF4E_UP	-3.98196	<0.001
RB_P107_DN.V1_UP	-3.73034	<0.001		SIRNA_EIF4GI_UP	-3.03753	<0.001		RB_P107_DN.V1_DN	-3.40369	<0.001
CSR_LATE_UP.V1_UP	-3.45853	<0.001		EIF4E_UP	-2.90151	<0.001		STK33_DN	-3.21746	<0.001
PRC2_EZH2_UP.V1_UP	-3.22675	<0.001		CSR_LATE_UP.V1_UP	-2.6318	<0.001		CAMP_UP.V1_UP	-3.08754	<0.001
GCNP_SHH_UP_LATE.V1_UP	-3.16039	<0.001		SNF5_DN.V1_UP	-2.58393	<0.001		RPS14_DN.V1_DN	-3.07022	<0.001
VEGF_A_UP.V1_DN	-3.07857	<0.001		MYC_UP.V1_UP	-2.50334	<0.001		SIRNA_EIF4GI_UP	-2.88726	<0.001
CAMP_UP.V1_UP	-3.06762	<0.001		LTE2_UP.V1_DN	-2.43241	<0.001		CSR_LATE_UP.V1_UP	-2.55461	<0.001
SIRNA_EIF4GI_UP	-2.91112	<0.001		MEK_UP.V1_DN	-2.41852	<0.001		RB_P107_DN.V1_UP	-2.13572	<0.001
TBK1.DF_DN	-2.8055	<0.001		CSR_EARLY_UP.V1_UP	-2.40016	<0.001		SNF5_DN.V1_UP	-1.98024	<0.001
set C7 enriched FOXO3 (p<0.05 = 283)				set C7 enriched PRDM1α (p<0.05 = 97)				set C7 enriched PRDM1β (p<0.05 = 361)
GSE17974_CTRL_VS_ACT_IL4_AND_ANTI_IL12_24H_CD4_TCELL_UP	4.36654	<0.001		GSE19825_NAIVE_VS_DAY3_EFF_CD8_TCELL_UP	2.87893	<0.001		GSE2706_UNSTIM_VS_2H_LPS_DC_DN	5.00565	<0.001
GSE17974_0H_VS_48H_IN_VITRO_ACT_CD4_TCELL_UP	3.70511	<0.001		GSE17974_CTRL_VS_ACT_IL4_AND_ANTI_IL12_0.5H_CD4_TCELL_UP	2.75684	<0.001		GSE14769_UNSTIM_VS_60MIN_LPS_BMDM_DN	4.57692	<0.001
GSE17974_1.5H_VS_72H_IL4_AND_ANTI_IL12_ACT_CD4_TCELL_UP	3.58411	<0.001		GSE15750_WT_VS_TRAF6KO_DAY10_EFF_CD8_TCELL_DN	2.54077	<0.001		GSE29617_CTRL_VS_DAY7_TIV_FLU_VACCINE_PBMC_2008_UP	4.53698	<0.001
GSE19825_CD24LOW_VS_IL2RA_HIGH_DAY3_EFF_CD8_TCELL_UP	3.37584	<0.001		GSE13411_NAIVE_VS_SWITCHED_MEMORY_BCELL_UP	2.50598	<0.001		GSE17974_0H_VS_24H_IN_VITRO_ACT_CD4_TCELL_UP	4.32534	<0.001
GSE26495_NAIVE_VS_PD1LOW_CD8_TCELL_DN	3.33127	<0.001		GSE13485_DAY1_VS_DAY21_YF17D_VACCINE_PBMC_UP	2.42107	<0.001		GSE9988_ANTI_TREM1_VS_CTRL_TREATED_MONOCYTES_UP	4.29053	<0.001
GSE13306_LAMINA_PROPRIA_VS_SPLEEN_TREG_UP	3.32187	<0.001		GSE29618_PRE_VS_DAY7_POST_LAIV_FLU_VACCINE_PDC_UP	2.39789	0.00192678		GSE2706_UNSTIM_VS_2H_LPS_AND_R848_DC_DN	4.24876	<0.001
GSE22886_NAIVE_TCELL_VS_NKCELL_DN	3.28299	<0.001		GSE13485_DAY3_VS_DAY21_YF17D_VACCINE_PBMC_UP	2.37999	<0.001		GSE9988_ANTI_TREM1_AND_LPS_VS_CTRL_TREATED_MONOCYTES_UP	4.19931	<0.001
GSE17974_0.5H_VS_72H_UNTREATED_IN_VITRO_CD4_TCELL_UP	3.28141	<0.001		GSE29615_CTRL_VS_DAY7_LAIV_FLU_VACCINE_PBMC_UP	2.34411	<0.001		GSE17974_CTRL_VS_ACT_IL4_AND_ANTI_IL12_24H_CD4_TCELL_UP	3.99748	<0.001
GSE9988_ANTI_TREM1_VS_VEHICLE_TREATED_MONOCYTES_DN	3.17919	<0.001		GSE30083_SP1_VS_SP2_THYMOCYTE_DN	2.3404	<0.001		GSE17974_0H_VS_48H_IN_VITRO_ACT_CD4_TCELL_UP	3.9427	<0.001
GSE9988_ANTI_TREM1_VS_CTRL_TREATED_MONOCYTES_DN	3.17828	<0.001		GSE15733_BM_VS_SPLEEN_MEMORY_CD4_TCELL_UP	2.3122	<0.001		GSE14769_UNSTIM_VS_80MIN_LPS_BMDM_DN	3.87491	<0.001
set C7 all enriched SIN-SIEW (p<0.05 = 562)				set C7 enriched SIN-SIEW (p<0.05 = 968)				set C7 enriched SIN-SIEW (p<0.05 = 602)
GSE15750_DAY6_VS_DAY10_TRAF6KO_EFF_CD8_TCELL_UP	-6.79902	<0.001		GSE13485_DAY1_VS_DAY21_YF17D_VACCINE_PBMC_DN	-6.81202	<0.001		GSE31082_DN_VS_DP_THYMOCYTE_UP	-6.22329	<0.001
GSE17974_0.5H_VS_72H_UNTREATED_IN_VITRO_CD4_TCELL_DN	-6.66	<0.001		GSE29617_CTRL_VS_DAY3_TIV_FLU_VACCINE_PBMC_2008_DN	-6.08165	<0.001		GSE17974_CTRL_VS_ACT_IL4_AND_ANTI_IL12_24H_CD4_TCELL_DN	-5.96306	<0.001
GSE36476_CTRL_VS_TSST_ACT_40H_MEMORY_CD4_TCELL_OLD_DN	-6.39853	<0.001		GSE17974_0H_VS_48H_IN_VITRO_ACT_CD4_TCELL_DN	-5.78311	<0.001		GSE17974_0.5H_VS_72H_UNTREATED_IN_VITRO_CD4_TCELL_DN	-5.78899	<0.001
GSE36476_CTRL_VS_TSST_ACT_72H_MEMORY_CD4_TCELL_OLD_DN	-6.38544	<0.001		GSE22886_NEUTROPHIL_VS_DC_DN	-5.62041	<0.001		GSE17974_0H_VS_12H_IN_VITRO_ACT_CD4_TCELL_DN	-5.71582	<0.001
GSE22886_UNSTIM_VS_IL15_STIM_NKCELL_DN	-6.31358	<0.001		GSE14000_TRANSLATED_RNA_VS_MRNA_DC_DN	-5.52112	<0.001		GSE22886_UNSTIM_VS_IL2_STIM_NKCELL_DN	-5.70175	<0.001
GSE17974_0H_VS_48H_IN_VITRO_ACT_CD4_TCELL_DN	-6.18053	<0.001		GSE29617_CTRL_VS_TIV_FLU_VACCINE_PBMC_2008_DN	-5.50907	<0.001		GSE22886_UNSTIM_VS_IL15_STIM_NKCELL_DN	-5.60595	<0.001
GSE15750_DAY6_VS_DAY10_EFF_CD8_TCELL_UP	-6.13033	<0.001		GSE17974_0H_VS_72H_IN_VITRO_ACT_CD4_TCELL_DN	-5.43309	<0.001		GSE13485_DAY1_VS_DAY21_YF17D_VACCINE_PBMC_DN	-5.31872	<0.001
GSE17974_0H_VS_72H_IN_VITRO_ACT_CD4_TCELL_DN	-6.05099	<0.001		GSE17974_0.5H_VS_72H_UNTREATED_IN_VITRO_CD4_TCELL_DN	-5.36498	<0.001		GSE17974_0H_VS_48H_IN_VITRO_ACT_CD4_TCELL_DN	-5.26136	<0.001
GSE36476_CTRL_VS_TSST_ACT_72H_MEMORY_CD4_TCELL_YOUNG_DN	-5.99248	<0.001		GSE31082_DN_VS_DP_THYMOCYTE_UP	-5.31631	<0.001		GSE15930_NAIVE_VS_24H_IN_VITRO_STIM_CD8_TCELL_DN	-5.25102	<0.001
GSE17974_CTRL_VS_ACT_IL4_AND_ANTI_IL12_48H_CD4_TCELL_DN	-5.8444	<0.001		GSE3982_NEUTROPHIL_VS_BCELL_DN	-5.27985	<0.001		GSE17974_0H_VS_24H_IN_VITRO_ACT_CD4_TCELL_DN	-5.2031	<0.001
MSigDBv5 set Key
H (n=50) Hallmark
C2-KEGG (n=185) Cananonical pathways derived from the KEGG database.
C2-CP (n=1248) Canonical pathways derived from the BioCarta, KEGG, PID, Reactome and WikiPathways.
C3 (n=784) Regulatory target gene sets from microRNA and transcription factor databases.
C4 (n=846) Computational gene sets from cancer oriented microarray data
C5 (n=1324) Gene ontology gene sets
C6 (n=188) Oncogenic signature gene sets.
C7 (n=1910) Immunologic data sets.

## Sheet: Table S9
Table S9. Gene sets significantly (p<0.05) enriched in GSEA between 697 cells expressing FOXO1 and FOXO3. Positive normalised enrichment scores (NES) indicate enrichment with FOXO1 expression, negative NES indindicate enrichement with FOXO3 expression
A maximum of the 10 most significant sets with Nominal p-value (Nom p-values) are presented with total numbers of significant sets in each category shown in parenthesis.
H enriched FOXO1 (p <0.05 =4)				H enriched FOXO3 (p <0.05 =8)
NAME	NES	NOM p-val		NAME	NES	NOM p-val
HALLMARK_PANCREAS_BETA_CELLS	1.64438	0.0124224		HALLMARK_INTERFERON_ALPHA_RESPONSE	-1.90481	<0.001
HALLMARK_ESTROGEN_RESPONSE_LATE	1.55478	0.00442478		HALLMARK_MYC_TARGETS_V2	-1.80818	0.00192308
HALLMARK_GLYCOLYSIS	1.31386	0.0348259		HALLMARK_ALLOGRAFT_REJECTION	-1.78198	<0.001
HALLMARK_ESTROGEN_RESPONSE_EARLY	1.31144	0.0318907		HALLMARK_INTERFERON_GAMMA_RESPONSE	-1.66041	<0.001
				HALLMARK_KRAS_SIGNALING_UP	-1.38202	0.0145719
				HALLMARK_BILE_ACID_METABOLISM	-1.37934	0.0452756
				HALLMARK_P53_PATHWAY	-1.36629	0.0192982
				HALLMARK_MYC_TARGETS_V1	-1.33127	0.0179856
C2 CP_BIOCARTA enriched FOXO1 (p <0.05 =1)				C2 CP_BIOCARTA enriched FOXO3 (p <0.05 =0)
NAME	NES	NOM p-val
BIOCARTA_PPARA_PATHWAY	1.45405	0.0426439
C2 CP_PID enriched FOXO1 (p <0.05 =8)				C2 CP_PID enriched FOXO3 (p <0.05 =4)
NAME	NES	NOM p-val		NAME	NES	NOM p-val
PID_ATF2_PATHWAY	1.64904	0.0110375		PID_TOLL_ENDOGENOUS_PATHWAY	-1.65114	0.0114943
PID_EPHA2_FWD_PATHWAY	1.62699	0.0100806		PID_NCADHERIN_PATHWAY	-1.61667	0.0132576
PID_LYSOPHOSPHOLIPID_PATHWAY	1.59573	0.00436681		PID_PI3KCI_PATHWAY	-1.58075	0.0111524
PID_TCR_CALCIUM_PATHWAY	1.59505	0.0274262		PID_IL2_PI3K_PATHWAY	-1.50714	0.0425532
PID_PS1_PATHWAY	1.53158	0.0126316
PID_ARF6_PATHWAY	1.44101	0.049676
PID_S1P_S1P3_PATHWAY	1.44037	0.0410367
PID_FAK_PATHWAY	1.39237	0.0397351
C2 CP_KEGG enriched FOXO1 (p <0.05 =2)				C2 CP_KEGG enriched FOXO3 (p <0.05 =15)
NAME	NES	NOM p-val		NAME	NES	NOM p-val
KEGG_DORSO_VENTRAL_AXIS_FORMATION	1.56526	0.048583		KEGG_RIBOSOME	-2.77085	<0.001
KEGG_BIOSYNTHESIS_OF_UNSATURATED_FATTY_ACIDS	1.46212	0.0471092		KEGG_ALLOGRAFT_REJECTION	-2.44863	<0.001
				KEGG_GRAFT_VERSUS_HOST_DISEASE	-2.4071	<0.001
				KEGG_TYPE_I_DIABETES_MELLITUS	-2.25239	<0.001
				KEGG_ASTHMA	-2.05059	<0.001
				KEGG_INTESTINAL_IMMUNE_NETWORK_FOR_IGA_PRODUCTION	-1.98596	<0.001
				KEGG_CELL_ADHESION_MOLECULES_CAMS	-1.94161	<0.001
				KEGG_SYSTEMIC_LUPUS_ERYTHEMATOSUS	-1.91297	<0.001
				KEGG_AUTOIMMUNE_THYROID_DISEASE	-1.90823	0.00200401
				KEGG_ANTIGEN_PROCESSING_AND_PRESENTATION	-1.86888	0.00389105
C2 CP_REACTOME enriched FOXO1 (p <0.05 =16)				C2 CP_REACTOME enriched FOXO3 (p <0.05 =61)
NAME	NES	NOM p-val		NAME	NES	NOM p-val
REACTOME_SIGNALING_BY_NTRK2_TRKB	1.7497	0.00659341		REACTOME_EUKARYOTIC_TRANSLATION_ELONGATION	-2.69452	<0.001
REACTOME_HS_GAG_DEGRADATION	1.7069	0.0117647		REACTOME_RESPONSE_OF_EIF2AK4_GCN2_TO_AMINO_ACID_DEFICIENCY	-2.46942	<0.001
REACTOME_A_TETRASACCHARIDE_LINKER_SEQUENCE_IS_REQUIRED_FOR_GAG_SYNTHESIS	1.68667	0.00813008		REACTOME_EUKARYOTIC_TRANSLATION_INITIATION	-2.45551	<0.001
REACTOME_DISEASES_ASSOCIATED_WITH_GLYCOSAMINOGLYCAN_METABOLISM	1.67863	0.0102249		REACTOME_SRP_DEPENDENT_COTRANSLATIONAL_PROTEIN_TARGETING_TO_MEMBRANE	-2.42521	<0.001
REACTOME_TRANSCRIPTIONAL_REGULATION_OF_PLURIPOTENT_STEM_CELLS	1.67363	0.0164948		REACTOME_SELENOAMINO_ACID_METABOLISM	-2.42205	<0.001
REACTOME_NOTCH2_ACTIVATION_AND_TRANSMISSION_OF_SIGNAL_TO_THE_NUCLEUS	1.56569	0.0282609		REACTOME_NONSENSE_MEDIATED_DECAY_NMD	-2.40574	<0.001
REACTOME_HEPARAN_SULFATE_HEPARIN_HS_GAG_METABOLISM	1.54213	0.0237154		REACTOME_RRNA_PROCESSING	-2.27064	<0.001
REACTOME_TRANSCRIPTIONAL_REGULATION_BY_THE_AP_2_TFAP2_FAMILY_OF_TRANSCRIPTION_FACTORS	1.5021	0.0384615		REACTOME_INFLUENZA_INFECTION	-2.17114	<0.001
REACTOME_HS_GAG_BIOSYNTHESIS	1.50016	0.040404		REACTOME_TRANSLATION	-2.03893	<0.001
REACTOME_SIGNALING_BY_WNT_IN_CANCER	1.47777	0.0452586		REACTOME_CD22_MEDIATED_BCR_REGULATION	-2.00001	<0.001
C3 GTRD enriched FOXO1 (p <0.05 =5)				C3 GTRD enriched FOXO3 (p <0.05 =38)
NAME	NES	NOM p-val		NAME	NES	NOM p-val
ZNF165_TARGET_GENES	1.44826	0.0288248		TERF1_TARGET_GENES	-2.05431	<0.001
TAZ_TARGET_GENES	1.36296	0.00686499		TERF2_TARGET_GENES	-1.9027	<0.001
IGLV5_37_TARGET_GENES	1.30277	0.00239234		SOX10_TARGET_GENES	-1.79342	<0.001
PCGF1_TARGET_GENES	1.2733	0.00726392		SRSF9_TARGET_GENES	-1.76103	0.00570342
PHF21A_TARGET_GENES	1.27246	0.0266344		GTF2E2_TARGET_GENES	-1.72932	<0.001
				MAML1_TARGET_GENES	-1.70967	<0.001
				CREB3L2_TARGET_GENES	-1.70701	<0.001
				GLI1_TARGET_GENES	-1.69971	<0.001
				RORA_TARGET_GENES	-1.68624	<0.001
				ILK_TARGET_GENES	-1.62955	0.0217822
C3 miRDB enriched FOXO1 (p <0.05 =16)				C3 miRDB enriched FOXO3 (p <0.05 =87)
NAME	NES	NOM p-val		NAME	NES	NOM p-val
MIR3183	1.66224	0.00421941		MIR659_5P	-1.84355	0.00185185
MIR1238_5P_MIR4758_5P	1.6569	0.00581395		MIR6866_5P	-1.71245	0.00185529
MIR4723_3P	1.63885	0.0105263		MIR6874_3P	-1.70005	0.00367647
MIR6769B_3P	1.62698	0.00840336		MIR4501	-1.69971	0.00191571
MIR6800_3P	1.61583	0.0059761		MIR500A_5P	-1.69539	<0.001
MIR486_5P	1.59848	0.00431035		MIR875_5P	-1.69162	0.00725953
MIR4758_3P	1.52536	0.0175439		MIR148B_5P	-1.68069	<0.001
MIR376A_5P	1.45095	0.0353201		MIR6069	-1.66887	0.011257
MIR31_5P	1.4439	0.00452489		MIR4690_5P	-1.64876	0.00729927
MIR212_5P	1.43614	0.0134529		MIR6802_5P	-1.61615	0.0217391
C3 MIR_Legacy enriched FOXO1 (p <0.05 =6)				C3 MIR_Legacy enriched FOXO3 (p <0.05 =5)
NAME	NES	NOM p-val		NAME	NES	NOM p-val
GTACAGG_MIR486	1.48074	0.0255814		TTCCGTT_MIR191	-1.83112	<0.001
GAGCCTG_MIR484	1.42489	0.0273684		CGCTGCT_MIR503	-1.46361	0.0516605
TCCCCAC_MIR491	1.42247	0.0432099		GGTGAAG_MIR412	-1.43723	0.0366795
ATGTAGC_MIR221_MIR222	1.41464	0.0182648		AGGAAGC_MIR5163P	-1.42813	0.0246212
TTTTGAG_MIR373	1.25961	0.0431818		TGCAAAC_MIR452	-1.41374	0.0341556
CTCAGGG_MIR125B_MIR125A	1.22048	0.0498753		CTACTAG_MIR325	-1.313	0.166355
				TTGCCAA_MIR182	-1.27906	0.026087
C3 TFT-legacy enriched FOXO1 (p <0.05 =15)				C3 TFT-legacy enriched FOXO3 (p <0.05 =80)
NAME	NES	NOM p-val		NAME	NES	NOM p-val
PAX5_02	1.6764	0.0164609		FOXO3_01	-1.65788	<0.001
AP2_Q6_01	1.44368	<0.001		RACCACAR_AML_Q6	-1.63616	<0.001
YNTTTNNNANGCARM_UNKNOWN	1.42615	0.0483193		AML_Q6	-1.63093	0.0017452
AP4_01	1.39796	0.0156951		FOXO4_01	-1.6199	<0.001
E47_01	1.39576	0.0157658		E4BP4_01	-1.61109	0.0019084
HNF4_DR1_Q3	1.37638	0.00230947		ETS_Q4	-1.609	<0.001
AREB6_03	1.33832	0.0272727		FREAC4_01	-1.60597	0.00183486
MTF1_Q4	1.33274	0.00938967		CETS1P54_01	-1.58692	<0.001
AP2_Q6	1.30491	0.0290179		NRSF_01	-1.56665	0.0127273
SREBP_Q3	1.30431	0.031746		KRCTCNNNNMANAGC_UNKNOWN	-1.56491	0.0157791
C4_CGN enriched FOXO1 (p <0.05 =2)				C4_CGN enriched FOXO3 (p <0.05 =66)
NAME	NES	NOM p-val		NAME	NES	NOM p-val
GNF2_TIMP2	1.7449	0.00976562		GCM_TPT1	-2.68905	<0.001
GNF2_KISS1	1.65078	0.0215054		GNF2_EIF3S6	-2.54341	<0.001
				MORF_TPT1	-2.50217	<0.001
				GNF2_ST13	-2.45546	<0.001
				GNF2_TPT1	-2.44323	<0.001
				MORF_ACTG1	-2.39558	<0.001
				MORF_NPM1	-2.35194	<0.001
				GNF2_GLTSCR2	-2.32467	<0.001
				GCM_NPM1	-2.24879	<0.001
				MORF_JUND	-2.17375	<0.001
C4_CM enriched FOXO1 (p <0.05 =13)				C4_CM enriched FOXO3 (p <0.05 =55)
NAME	NES	NOM p-val		NAME	NES	NOM p-val
MODULE_439	1.54112	0.0365112		MODULE_29	-2.30262	<0.001
MODULE_524	1.50721	0.044		MODULE_292	-2.14437	<0.001
MODULE_399	1.49463	0.0287474		MODULE_436	-2.06606	<0.001
MODULE_316	1.48891	0.0215517		MODULE_83	-1.96045	<0.001
MODULE_199	1.48102	0.0210526		MODULE_44	-1.9209	<0.001
MODULE_259	1.48036	0.0345528		MODULE_345	-1.92011	<0.001
MODULE_169	1.46994	0.0224719		MODULE_84	-1.90189	<0.001
MODULE_85	1.46821	0.0364807		MODULE_151	-1.89944	<0.001
MODULE_341	1.41955	0.0460922		MODULE_114	-1.89712	<0.001
				MODULE_208	-1.75084	<0.001
C5_BP enriched FOXO1 (p <0.05 =109)				C5_BP enriched FOXO3 (p <0.05 =333)
NAME	NES	NOM p-val		NAME	NES	NOM p-val
GO_CELLULAR_RESPONSE_TO_ZINC_ION	2.32385	<0.001		GO_COTRANSLATIONAL_PROTEIN_TARGETING_TO_MEMBRANE	-2.64826	<0.001
GO_CELLULAR_RESPONSE_TO_COPPER_ION	2.18078	0.00211864		GO_ESTABLISHMENT_OF_PROTEIN_LOCALIZATION_TO_ENDOPLASMIC_RETICULUM	-2.49917	<0.001
GO_RESPONSE_TO_COPPER_ION	2.17512	0.00206186		GO_NUCLEAR_TRANSCRIBED_MRNA_CATABOLIC_PROCESS_NONSENSE_MEDIATED_DECAY	-2.46064	<0.001
GO_RESPONSE_TO_ZINC_ION	2.14786	<0.001		GO_B_CELL_RECEPTOR_SIGNALING_PATHWAY	-2.37921	<0.001
GO_CELLULAR_RESPONSE_TO_CADMIUM_ION	2.09595	<0.001		GO_MEMBRANE_INVAGINATION	-2.26116	<0.001
GO_ZINC_ION_HOMEOSTASIS	2.06397	<0.001		GO_PROTEIN_LOCALIZATION_TO_ENDOPLASMIC_RETICULUM	-2.23903	<0.001
GO_RESPONSE_TO_CADMIUM_ION	1.91605	<0.001		GO_HUMORAL_IMMUNE_RESPONSE_MEDIATED_BY_CIRCULATING_IMMUNOGLOBULIN	-2.21229	<0.001
GO_NEGATIVE_REGULATION_OF_SPROUTING_ANGIOGENESIS	1.90046	0.0040404		GO_PHAGOCYTOSIS_RECOGNITION	-2.19463	<0.001
GO_NITRIC_OXIDE_MEDIATED_SIGNAL_TRANSDUCTION	1.88094	<0.001		GO_COMPLEMENT_ACTIVATION	-2.12803	<0.001
GO_MAMMARY_GLAND_EPITHELIUM_DEVELOPMENT	1.82622	0.00223214		GO_INTRACILIARY_TRANSPORT_INVOLVED_IN_CILIUM_ASSEMBLY	-2.10616	<0.001
C5_CC enriched FOXO1 (p <0.05 =18)				C5_CC enriched FOXO3 (p <0.05 =64)
NAME	NES	NOM p-val		NAME	NES	NOM p-val
GO_CALYX_OF_HELD	1.77594	0.00412371		GO_CYTOSOLIC_LARGE_RIBOSOMAL_SUBUNIT	-2.54563	<0.001
GO_T_TUBULE	1.7383	0.0021097		GO_CYTOSOLIC_RIBOSOME	-2.44776	<0.001
GO_GOLGI_CIS_CISTERNA	1.67525	0.00835073		GO_MHC_PROTEIN_COMPLEX	-2.42663	<0.001
GO_VOLTAGE_GATED_CALCIUM_CHANNEL_COMPLEX	1.66105	0.00881057		GO_RIBOSOMAL_SUBUNIT	-2.35518	<0.001
GO_CIS_GOLGI_NETWORK	1.64836	0.00421941		GO_LARGE_RIBOSOMAL_SUBUNIT	-2.28229	<0.001
GO_ANCHORED_COMPONENT_OF_PLASMA_MEMBRANE	1.64048	0.011236		GO_IMMUNOGLOBULIN_COMPLEX	-2.2323	<0.001
GO_CALCIUM_CHANNEL_COMPLEX	1.59411	0.00691244		GO_IMMUNOGLOBULIN_COMPLEX_CIRCULATING	-2.20434	<0.001
GO_ACROSOMAL_VESICLE	1.56979	0.0101833		GO_RIBOSOME	-2.14766	<0.001
GO_GOLGI_CISTERNA	1.45886	0.00663717		GO_LUMENAL_SIDE_OF_ENDOPLASMIC_RETICULUM_MEMBRANE	-2.06988	<0.001
GO_MAIN_AXON	1.45028	0.0333333		GO_POLYSOMAL_RIBOSOME	-2.0594	<0.001
C5_MF enriched FOXO1 (p <0.05 =23)				C5_MF enriched FOXO3 (p <0.05 =32)
NAME	NES	NOM p-val		NAME	NES	NOM p-val
GO_NOTCH_BINDING	1.95053	<0.001		GO_STRUCTURAL_CONSTITUENT_OF_RIBOSOME	-2.34681	<0.001
GO_CYCLIN_DEPENDENT_PROTEIN_SERINE_THREONINE_KINASE_REGULATOR_ACTIVITY	1.86767	<0.001		GO_ANTIGEN_BINDING	-2.33893	<0.001
GO_RECEPTOR_ANTAGONIST_ACTIVITY	1.81677	<0.001		GO_IMMUNOGLOBULIN_RECEPTOR_BINDING	-2.17322	<0.001
GO_CAMP_BINDING	1.78464	<0.001		GO_MHC_CLASS_II_PROTEIN_COMPLEX_BINDING	-2.1217	<0.001
GO_RAC_GTPASE_BINDING	1.6712	0.00447427		GO_PROTEOGLYCAN_BINDING	-1.98543	<0.001
GO_CYCLIC_NUCLEOTIDE_PHOSPHODIESTERASE_ACTIVITY	1.63518	0.0244898		GO_MHC_PROTEIN_COMPLEX_BINDING	-1.9291	<0.001
GO_VOLTAGE_GATED_CALCIUM_CHANNEL_ACTIVITY	1.63489	0.012766		GO_HYDROLASE_ACTIVITY_ACTING_ON_CARBON_NITROGEN_BUT_NOT_PEPTIDE_BONDS_IN_CYCLIC_AMIDINES	-1.87526	0.00194175
GO_CYCLIC_NUCLEOTIDE_BINDING	1.63464	0.0262626		GO_DEAMINASE_ACTIVITY	-1.83158	0.00191571
GO_RAC_GUANYL_NUCLEOTIDE_EXCHANGE_FACTOR_ACTIVITY	1.60045	0.0206612		GO_ACTIN_MONOMER_BINDING	-1.7634	0.00392927
GO_UDP_GALACTOSYLTRANSFERASE_ACTIVITY	1.59389	0.022869		GO_INTEGRIN_BINDING	-1.75459	<0.001
C6 enriched FOXO1 (p <0.05 =12)				C6 enriched FOXO3 (p <0.05 =34)
NAME	NES	NOM p-val		NAME	NES	NOM p-val
BCAT.100_UP.V1_UP	1.84886	<0.001		KRAS.BREAST_UP.V1_UP	-1.98291	<0.001
E2F3_UP.V1_UP	1.7958	<0.001		STK33_SKM_UP	-1.96211	<0.001
RB_P130_DN.V1_UP	1.65461	<0.001		RPS14_DN.V1_UP	-1.95447	<0.001
CRX_DN.V1_DN	1.53228	0.0041841		CYCLIN_D1_KE_.V1_DN	-1.92399	<0.001
SNF5_DN.V1_DN	1.50916	0.0108696		MEL18_DN.V1_DN	-1.9114	<0.001
P53_DN.V1_UP	1.35967	0.0171306		BMI1_DN_MEL18_DN.V1_DN	-1.90381	<0.001
LEF1_UP.V1_UP	1.35725	0.0251142		PTEN_DN.V2_UP	-1.85135	<0.001
PDGF_UP.V1_UP	1.35522	0.0251142		BMI1_DN.V1_DN	-1.82692	<0.001
BMI1_DN_MEL18_DN.V1_UP	1.35058	0.0204545		KRAS.KIDNEY_UP.V1_UP	-1.8226	<0.001
ESC_J1_UP_EARLY.V1_UP	1.31072	0.0437637		IL2_UP.V1_DN	-1.75564	<0.001
C7 enriched FOXO1 (p <0.05 =103)				C7 enriched FOXO3 (p <0.05 =777)
NAME	NES	NOM p-val		NAME	NES	NOM p-val
GSE46606_UNSTIM_VS_CD40L_IL2_IL5_3DAY_STIMULATED_IRF4_KO_BCELL_UP	1.63819	<0.001		GSE19888_CTRL_VS_TCELL_MEMBRANES_ACT_MAST_CELL_PRETREAT_A3R_INH_DN	-2.15488	<0.001
GSE33292_DN3_THYMOCYTE_VS_TCELL_LYMPHOMA_FROM_TCF1_KO_DN	1.62364	<0.001		GSE42021_TREG_VS_TCONV_PLN_UP	-2.12143	<0.001
GSE17301_ACD3_ACD28_VS_ACD3_ACD28_AND_IFNA5_STIM_CD8_TCELL_UP	1.61855	<0.001		GSE42021_CD24HI_VS_CD24LOW_TCONV_THYMUS_DN	-2.11613	<0.001
GSE16385_UNTREATED_VS_12H_ROSIGLITAZONE_TREATED_MACROPHAGE_DN	1.61066	<0.001		GSE21670_UNTREATED_VS_IL6_TREATED_STAT3_KO_CD4_TCELL_UP	-2.08397	<0.001
GSE26495_NAIVE_VS_PD1HIGH_CD8_TCELL_UP	1.59677	0.0021978		GSE22886_NAIVE_BCELL_VS_NEUTROPHIL_UP	-2.08083	<0.001
GSE41176_UNSTIM_VS_ANTI_IGM_STIM_TAK1_KO_BCELL_24H_DN	1.57569	0.00217391		GSE41978_ID2_KO_VS_BIM_KO_KLRG1_LOW_EFFECTOR_CD8_TCELL_UP	-2.06928	<0.001
GSE1460_INTRATHYMIC_T_PROGENITOR_VS_THYMIC_STROMAL_CELL_DN	1.56564	0.00213675		GSE19888_ADENOSINE_A3R_INH_VS_TCELL_MEMBRANES_ACT_MAST_CELL_UP	-2.06875	<0.001
GSE9509_10MIN_VS_30MIN_LPS_STIM_IL10_KO_MACROPHAGE_DN	1.536	0.00220751		GSE37533_PPARG1_FOXP3_VS_FOXP3_TRANSDUCED_CD4_TCELL_DN	-2.04928	<0.001
GSE40274_FOXP3_VS_FOXP3_AND_GATA1_TRANSDUCED_ACTIVATED_CD4_TCELL_DN	1.53147	<0.001		GSE19888_ADENOSINE_A3R_INH_PRETREAT_AND_ACT_BY_A3R_VS_TCELL_MEMBRANES_ACT_MAST_CELL_UP	-2.04532	<0.001
GSE25088_CTRL_VS_IL4_AND_ROSIGLITAZONE_STIM_MACROPHAGE_UP	1.52569	0.00225734		GSE1112_HY_CD8AB_VS_HY_CD8AA_THYMOCYTE_RTOC_CULTURE_UP	-2.03229	<0.001
MSigDBv7 set Key
H (n=) Hallmark
C2_BIOCARTA (n=) Canonical pathways from the BioCarta pathway database
C2 CP_PID (n=) Canonical pathways from the PID pathway database
C2 CP_KEGG (n=) Canonical pathways from the KEGG pathway database
C2 CP_REACTOME (n=) Canonical pathways from the Reactome pathway database
C3 GTRD (n=) Genes that share predicted GTRD predicted transcription factor binding sites.
C3 miRDB (n=) Gene sets containing miRNA binding sites as catalogued by miRDB
C3 MIR_Legacy (n=) Gene sets containing genes sharing putative miRNA binding sites in 3'-UTRs
C3 TFT_Legacy (n=) Gene sets that share upstream motifs that can function as transcription factor binding sites
C4_CGN (n=) Gene sets defined by expression neighbourhoods centred on cancer associated genes.
C4_CM (n=) Cancer modules (cancer related gene sets derived from mining micro-array data)
C5_BP (n=) Genes derived from the Gene ontology (GO) Biological Process ontology.
C5_CC (n=) Genes derived from the GO Cellular Component ontology.
C5_MF (n=) Genes derived from the GO Molecular Function ontology.
C6 (n=) Gene sets representing signatures of pathways commonly dysregulated in cancer.
C7 (n=5219) Gene sets representing cell states and perturbations within the immune system.
